# Supplementary material for: Accessing Lipophilicity and Biomimetic Chromatography Profile of Biologically Active Ingredients of Botanicals Used in the Treatment of Inflammatory Bowel Disease
Source: Pharmaceuticals (Basel). 2022 Aug 4;15(8):965. doi: 10.3390/ph15080965 (PMC9413514; doi:10.3390/ph15080965)
Supplement: Supplementary file 1 [file pharmaceuticals-15-00965-s001.zip]

Archive with 1 entries (1 files):
- pharmaceuticals-1835683-supplementary.pdf
